# Supplementary material for: Integrated gene set analysis for microRNA studies
Source: Bioinformatics. 2016 Jun 20;32(18):2809–16. doi: 10.1093/bioinformatics/btw334 (PMC5018374; doi:10.1093/bioinformatics/btw334)
Supplement: Supplementary Data [file supp_btw334_suppl_data.zip]

Archive with 4 entries (4 files):
- godard_comparison_report.pdf
- permutation_analysis_report.pdf
- clustering_report.pdf
- expressed_genes_report.pdf
